# Supplementary material for: Influence of Lavender Essential Oil on the Physical and Antibacterial Properties of Chitosan Sponge for Hemostatic Applications
Source: Int J Mol Sci. 2023 Nov 14;24(22):16312. doi: 10.3390/ijms242216312 (PMC10671502; doi:10.3390/ijms242216312)
Supplement: Supplementary file 1 [file ijms-24-16312-s001.zip]

Archive with 1 entries (1 files):
- ijms-2685630-supplementary.pdf
